# Supplementary material for: Three-dimensional mapping reveals heterochronic development of the neuromuscular system in postnatal mouse skeletal muscles
Source: Commun Biol. 2022 Nov 8;5:1200. doi: 10.1038/s42003-022-04159-1 (PMC9643545; doi:10.1038/s42003-022-04159-1)
Supplement: Supplementary file 7 — Supplementary Data 1 [file 42003_2022_4159_MOESM7_ESM.xlsx]

## Sheet: Figure 1a
Body wieight (gram)
Number	P0	P3	P6	P9
1	1.2	1.8	3.6	4.5
2	1.4	1.9	3.2	4.5
3	1.3	1.6	3.1	4.4
4	1.3	1.9	3.5	4.3
5	1.3	1.9	3.2	4.3
6	1.2	2	3.3	4.3
7	1.2	2.2	3.5	4.9
8	1.4	2.3	3.8	4.8
9	1.2	2.4	3.5	4.7
10	1.3	2	3.6	4.4
11	1.2	1.9	3.7	4.6
12	1.3	2.1	3.6	5
13	1.4	2.1	3.2	4.6
14	1.2	2.2	3.2	4.5
15	1.1	2	3.5	4.6
16	1.2	2	3.6	4.2
17	1.2	1.6	3.7	3.9
18	1.2	1.8	2.9	4.5
19	1.3	1.8	2.4	4.6
20	1.2	1.7	2.8	4.9
Mean	1.255	1.96	3.345	4.525
SEM	0.0184605	0.0483409	0.0786314	0.0588821

## Sheet: Figure 1b
Righting response (second)
Number	P0	P3	P6	P9
1	16.6667	10.9533	3.5	1.16667
2	20	20	4.29333	1.16667
3	20	20	5.39667	1.4
4	20	13.825	7.06333	1.66667
5	20	20	5.4	1.66667
6	20	20	2.7	1.43333
7	18	20	2.66667	1.26667
8	19	20	4.45333	1.23333
9	20	20	3.33333	1.13333
10	20	20	2	1.76667
11	20	20	3.33333	0.85
12	20	20	6.4	2.73333
13	20	20	6.09	1.16667
14	20	20	11.94	1.06667
15	20	20	11.7567	0.966667
16	20	20	14.4933	0.933333
17	20	20	12.65	1
18	20	20	7.36667	1.03333
19	20	20	6.46667	1.46667
20	20	9	6.7	1.3
Mean	19.6833	18.6889	6.40017	1.32083
SEM	0.192665	0.737339	0.811036	0.0937278

## Sheet: Figure 1d
Limb placement (score)
Limb	forelimb					hindlimb
Number	P0	P3	P6	P9		P0	P3	P6	P9
1	3	4	6	6		3	3	3	5
2	3	4	6	6		3	3	4	6
3	4	4	6	5		3	4	3	6
4	3	3	6	6		3	3	3	6
5	3	5	6	6		3	4	3	6
6	3	5	5	6		4	3	4	5
7	3	4	6	6		3	3	3	5
8	3	5	6	5		3	3	5	6
9	3	5	6	6		3	3	3	4
10	3	4	6	5		3	4	3	6
11	4	5	6	6		3	3	4	5
12	3	3	5	6		3	3	3	5
13	3	4	5	6		4	3	3	6
14	4	3	6	6		3	3	3	6
15	3	5	6	6		3	4	3	6
16	3	4	6	5		3	3	3	5
17	4	3	5	6		3	3	4	6
18	3	4	5	6		3	3	3	5
19	3	4	5	6		3	3	5	6
20	3	3	6	6		3	3	3	6

## Sheet: Figure 1f
Walking pattern (score)
Number	P0	P3	P6	P9
1	1	2	2	4
2	1	2	2	4
3	1	2	2	4
4	1	2	3	4
5	1	2	3	4
6	1	2	2	4
7	1	3	3	4
8	1	2	2	3
9	2	2	3	4
10	1	2	3	4
11	1	2	2	4
12	1	2	2	4
13	1	2	3	4
14	1	2	2	4
15	2	2	3	4
16	1	2	3	4
17	1	2	2	4
18	1	2	3	4
19	1	2	3	4
20	1	2	3	4

## Sheet: Figure 1h
Cliff drop avoidance (score)
Number	P0	P3	P6	P9
1	2	2	3	4
2	1	3	3	4
3	2	2	3	4
4	1	2	4	4
5	2	3	3	4
6	1	3	3	4
7	2	1	3	4
8	1	3	3	3
9	1	2	3	4
10	2	2	4	4
11	1	3	3	4
12	1	3	3	4
13	1	3	3	4
14	2	3	4	3
15	2	3	3	4
16	1	3	3	4
17	2	2	3	4
18	2	3	3	4
19	2	2	4	4
20	1	3	3	4

## Sheet: Figure 2c
Percentages of myofibers with central nucleus (%)
	Cleidomastoid						Biceps brachii						Gastrocnemius
Number	P0	P3	P6	P9	Adult		P0	P3	P6	P9	Adult		P0	P3	P6	P9	Adult
1	4.1667	3.1746	0	0	0		14.4444	6.6667	0	0	0		33.9506	21.3675	2.4845	0	0
2	5.3763	2.5974	0	0	0		21.7391	1.7241	0	0	0		32.3171	17.3684	1.7857	0	0
3	4.3478	0.9901	0	0	0		20.339	3.4043	0	0	0		33.5664	14.4444	2.2989	0	0
4	4.5045	1.7391	0	0	0		21.7391	3.9216	0	0	0		38.1295	17.9104	2.9412	0	0
Mean	4.59882	2.1253	0	0	0		19.5654	3.92917	0	0	0		34.4909	17.7727	2.37758	0	0
SEM	0.26819	0.479734	0	0	0		1.73861	1.02599	0	0	0		1.26199	1.41958	0.239028	0	0

## Sheet: Figure 2e
Percentage of Mki67+ cells (%)
	Cleidomastoid						Biceps brachii						Gastrocnemius
Number	P0	P3	P6	P9	Adult		P0	P3	P6	P9	Adult		P0	P3	P6	P9	Adult
1	16.1765	19.2982	17.0732	15.942	0		32.3529	13.5922	13.0435	6.7568	0		45.5357	43.8202	11.5942	8.2192	0
2	15.7895	20	13.0435	12.8205	0		34.4828	9.8901	15.9091	12.8713	0		55.5556	41.3462	14.0625	17.2414	0
3	13.1148	9.2308	12.5	10.8696	0		43.4783	22.5	8.9286	7.5	0		47.0588	41.9355	21.5686	9.1954	0
4	12	14.5455	12.069	9.2593	0		39.2157	7.1429	18.6667	12.96	0		53.0769	40.367	16.4557	8.6207	0
5	12.6582	18	14.28	15.534	0		36.1702	23.7288	21.4286	15.38	0		48.7395	43.5484	15.5844	4	0
Mean	13.9478	16.2149	13.7931	12.8851	0		37.14	15.3708	15.5953	11.0936	0		49.9933	42.2035	15.8531	9.45534	0
SEM	0.851758	1.98223	0.900074	1.29565	0		1.94165	3.32852	2.17389	1.68432	0		1.87752	0.65582	1.64995	2.15262	0

## Sheet: Figure 2g
Myofiber number of cleidomastoid
Number	P0	P3	P6	P9	Adult
1	600	590	608	612	603
2	598	605	620	592	608
3	580	610	600	615	611
4	623	618	575	600	618
5	610	599	585	610	610
Mean	602.2	604.4	597.6	605.8	610
SEM	7.10211	4.76025	8.01623	4.27083	2.42899

## Sheet: Figure 2h
Myofiber number of biceps brachii
Number	P0	P3	P6	P9	Adult
1	2247	2999	3111	2923	3270
2	2582	3263	3225	3250	3280
3	2426	3014	3335	2757	3130
4	2750	3238	3030	3250	2930
5	2702	2874	3211	3208	3150
Mean	2541.4	3077.6	3182.4	3077.6	3152
SEM	92.4509	74.7587	52.0784	100.78	63.2772

## Sheet: Figure 2i
Myofiber number of gastrocnemius
Number	P0	P3	P6	P9	Adult
1	5562	7496	11425	10493	10579
2	5453	7338	10490	9004	10296
3	5414	8742	11290	10800	10064
4	6089	7572	9336	10190	9376
5	6457	8544	11095	10994	11409
Mean	5795	7938.4	10727.2	10296.2	10344.8
SEM	205.072	291.802	382.795	350.751	332.203

[truncated: 11 more sheets: Figure 3e, Figure 3f, Figure 3g, Figure 4b, Figure 4c, Figure 5j, Figure 5k, Figure 5l, Fgure 6b, Figure 6c, Figure 6d]
